# Supplementary material for: sPLA2 Wobbles on the Lipid Bilayer between Three Positions, Each Involved in the Hydrolysis Process
Source: Toxins (Basel). 2022 Sep 26;14(10):669. doi: 10.3390/toxins14100669 (PMC9610741; doi:10.3390/toxins14100669)
Supplement: Supplementary file 1 [file toxins-14-00669-s001.zip]

Archive with 1 entries (1 files):
- toxins-1908313-supplementary.pdf
